# Supplementary material for: A twinning bare bones particle swarm optimization algorithm
Source: PLoS One. 2022 May 2;17(5):e0267197. doi: 10.1371/journal.pone.0267197 (PMC9060357; doi:10.1371/journal.pone.0267197)
Supplement: S2 File — (M) [file pone.0267197.s002.m]

function [gbest_value_recorder,Pbest_position,gbest_position]= a_TBBPSO_func(fhd,Dimension,Particle_Number,Max_Gen,VRmin,VRmax,recoorder_gap,varargin)
%[gbest,gbestval,fitcount]= PSO_func('f8',3500,200000,30,30,-5.12,5.12)
rand('state',sum(100*clock));
recoorder_times=Max_Gen/recoorder_gap;
gbest_value_recorder=zeros(1,recoorder_times);
gbest_counter=1;

Max_gen=Max_Gen;
pop_size=Particle_Number;
Dimen=Dimension;
if length(VRmin)==1
    VRmin=repmat(VRmin,1,Dimen);
    VRmax=repmat(VRmax,1,Dimen);
end
mv=0.5*(VRmax-VRmin);   % search range
VRmin=repmat(VRmin,pop_size,1);
VRmax=repmat(VRmax,pop_size,1);
Vmin=repmat(-mv,pop_size,1);
Vmax=-Vmin;
first_position=VRmin+(VRmax-VRmin).*rand(pop_size,Dimen);

first_fitness_value=feval(fhd,first_position',varargin{:});


Pbest_position=first_position;
Pbest_value=first_fitness_value; %initialize the pbest and the pbest's fitness value
[gbest_value,gbestid]=min(Pbest_value);
gbest_position=Pbest_position(gbestid,:);%initialize the gbest and the gbest's fitness value

localTeam_count=0;
new_posi=zeros(pop_size,Dimension);
for i=1:Max_gen
    if (localTeam_count~=0)
        for j=1:localTeam_count
            [~,localBest]=min(Pbest_value(1:localTeam_count));
            aaa=(Pbest_position(j,:)+Pbest_position(localBest,:))/2;
            bbb=abs(Pbest_position(j,:)-Pbest_position(localBest,:));
            new_posi(j,:)=normrnd(aaa,bbb);
        end
        ccc=(Pbest_position(localBest,:)+gbest_position)/2;
        ddd=abs(Pbest_position(localBest,:)-gbest_position);
        new_posi(localBest,:)=normrnd(ccc,ddd);
    end
    
    for j=localTeam_count+1:2:pop_size
        if Pbest_value(j)>=Pbest_value(j+1)
            aaa=(Pbest_position(j,:)+Pbest_position(j+1,:))/2;
            bbb=abs(Pbest_position(j,:)-Pbest_position(j+1,:));
            ccc=(Pbest_position(j+1,:)+gbest_position)/2;
            ddd=abs(Pbest_position(j+1,:)-gbest_position);
            new_posi(j,:)=normrnd(aaa,bbb);
            new_posi(j+1,:)=normrnd(ccc,ddd);
        else
            aaa=(Pbest_position(j,:)+Pbest_position(j+1,:))/2;
            bbb=abs(Pbest_position(j,:)-Pbest_position(j+1,:));
            ccc=(Pbest_position(j,:)+gbest_position)/2;
            ddd=abs(Pbest_position(j,:)-gbest_position);
            new_posi(j+1,:)=normrnd(aaa,bbb);
            new_posi(j,:)=normrnd(ccc,ddd);
        end
    end
    pbest_value_candicate=feval(fhd,new_posi',varargin{:});
    for j=1:pop_size
        if Pbest_value(j)>pbest_value_candicate(j)
            Pbest_value(j)=pbest_value_candicate(j);
            Pbest_position(j,:)=new_posi(j,:);             %update 
        end
        if gbest_value>pbest_value_candicate(j)
            gbest_value=pbest_value_candicate(j);
            gbest_position=new_posi(j,:);
        end
    end
    localTeam_count=localTeam_count+2;
    if localTeam_count==pop_size
        localTeam_count=0;
    end
    if mod(i,recoorder_gap)==0
        gbest_value_recorder(gbest_counter)=gbest_value;
        gbest_counter=gbest_counter+1;
    end
end
